# Supplementary material for: Repeat controlled human Plasmodium falciparum infections delay bloodstream patency and reduce symptoms
Source: Nat Commun. 2024 Jun 18;15:5194. doi: 10.1038/s41467-024-49041-2 (PMC11189388; doi:10.1038/s41467-024-49041-2)
Supplement: Supplementary file 4 — Source Data [file 41467_2024_49041_MOESM4_ESM.xlsx]

## Sheet: Fig 3A
Parasitemia (p/ml) measured by quantitative PCR (qPCR)
CHMI 1
Parasitemia Day	002	004	009	017	010	016	027	019
6	0	0	0	0	0	0	0	0
7	0	0	0	0	0	0	0	0
8	1.72	2.42	2.04	2.23	2.17	1.13	1.86	2.36
9	2.18	2.88	2.12	2.24	1.81	1.98	1.97	2.39
10	2.16	2.9	2.96	2.49	2.47	1.61	2.16	3.4
11	2.25		2.76	2.44	2.64	2.83	2.1
12	3.36		4.62	3.79	4.45	3.51	3.38
13
14
15
16
17
18
19
20
CHMI 2
Parasitemia Day	002	004	009	017	010	016	027	019
6	0	0	0	0	0	0	0	0
7	0	0	0	0	0	0	0	0
8	0	0	1.9	2.05	0	0	1.72	1.23
9	1.91	2.43	2.58	1.76	0	0	2.13	0
10	0	2.01		2.33	1.26	0	2.48	1.85
11	1.51	2.61		2.05	1.29	0		2
12	2.23	3.49		3.63	2.41	1.43		2.44
13	2.39				2.93	2.34		3.87
14	3.54				3.71	2.21
15						4.54
16
17
18
19
20
CHMI 3
Parasitemia Day	002	004	009	017	010	016	027	019
6	0	0	0	0	0	0	0	0
7	0	0	0	0	0	0	0	0
8	1.44	0.92	1.36	1.62	0.69	0	0	0
9	1.48	2.23	2.01	2.17	0.92	0	0	0
10	1.61	1.75	2.17	2.31	0.93	0	0	1.05
11	1.76	2.13	2.35	1.96	0.54	0	0	0
12	2.86	3.14	3.52	3.59	2.25	1.36	2.03	2.31
13					2.53	2.05	2.07	2.86
14					2.81	2.56	2.46	3.46
15						4.32	3.73	3.65
16
17
18
19
20
CHMI 4
Parasitemia Day	002	004	009	017	010
6	0	0	0	0	0
7	0	0	0	0	0
8	0	1.28	0	2.16	0
9	1.08	2.1	1.7	2.65	0
10	0	1.88	1.37	2.74	0
11	0	1.88	1.76	2.37	0
12	0.82	3.21	3.21	3.32	0.76
13	1.11				0
14	1				1.4
15	2.8				3.2
16	1.53
17	3.84
18
19
20
o16, o19, o27 only participated in 3 CHMI

## Sheet: Fig 3B
Kaplan-Meier Survival curve
Participant	Parasitemia Day	CHM 1	CHM 2	CHM 3	CHM 4
o17	12	1
oo9	12	1
oo4	9	1
o10	12	1
oo2	12	1
o16	12	1
o19	10	1
o27	12	1
o17	12		1
oo9	9		1
oo4	12		1
o10	13		1
oo2	14		1
o16	15		1
o19	13		1
o27	10		1
o17	12			1
oo9	12			1
oo4	12			1
o10	13			1
oo2	12			1
o16	15			1
o19	15			1
o27	15			1
o17	12				1
oo9	12				1
oo4	12				1
o10	16				1
oo2	17				1
o16, o19, o27 only participated in 3 CHMI

## Sheet: Fig 3C
Blood stage multiplication rates
Participant	CHMI 1	CHMI 2	CHMI 3	CHMI 4
oo2	4.68	4.1	4.2	3.5
oo4	3.06	5.71	7.33	5.35
oo9	14.37	23.12	8.57	9.65
o10	12.07	16.24	5.59	21.5
o16	13.16	69.37	5.57
o17	4.64	4.89	75.06	2.55
o19	11.01	11.31	12.01
o27	4.31	5.75	12.61
o16, o19, o27 only participated in 3 CHMI

## Sheet: Fig 3D
Total number of symptom reports by each participant that completed all 4 CHMI
	002	004	009	017	010
CHMI 1	3	25	12	5	22
CHMI 2	2	15	6	1	5
CHMI 3	0	2	7	2	3
CHMI 4	0	0	0	2	14
o16, o19, o27 only participated in 3 CHMI

## Sheet: Fig 4
Plasma levels of IgM and IgG antibodies against CSP repeat (NANP8) and the GLURP R2 repeat peptides determined by ELISA
anti-CSP IgG
	CHMI 1					CHMI 2					CHMI 3					CHMI 4
Participant	D1	D6	D8	DRx	DRx+7	D1	D6	D8	DRx	DRx+7	D1	D6	D8	DRx	DRx+7	D1	D6	D8	DRx	DRx+7
oo2	-0.25	-0.32	-0.31	-0.15	-0.07	-0.03	-0.16	0.06	-0.11	0.68	0.45	0.6	0.64	0.46	1.63	0.97	0.9	1.35	1.56	1.49
o10	-0.01	-0.02	-0.04	0.01	0.53	0.4	0.24	0.37	0.68	1.43	1.08	1.16	1.38	1.48	1.72	1.1	1.1	1.26	1.31	1.31
o16	-0.16	-0.06	-0.19	-0.3	0.02	-0.02	-0.13	-0.12	0.1	0.02	-0.05	-0.1	0.06	1.03	0.97
o27	-0.02	-0.01	-0.03	0.06	0.06	-0.02	0	0.02	0.08	0.46	0.06	0	0.08	0.78	0.7
o19	0.03	0	-0.01	0.01	0.07	-0.01	-0.02	0.05	0.12	0.34	0.07	0.06	0.06	0.33	0.88
oo4	-0.23	-0.29	-0.35	-0.33	-0.18	-0.38	-0.4	-0.35	-0.29	-0.18	-0.07	-0.06	-0.05	0.07	0.47	-0.19	-0.19	-0.14	0.2	0.77
o17	-0.13	-0.16	-0.39	-0.37	-0.12	-0.69	-0.58	-0.34	-0.42	-0.28	-0.14	-0.18	0.02	-0.05	0.08	0.04	-0.05	0.13	-0.02	0.19
oo9	0.14	-0.06	0.47	-0.09	0.2	-0.15	-0.17	-0.22	-0.22	0.13	0.01	-0.01	0.02	0.07	0.77	0.05	0.02	0.07	0.19	0.97
anti-CSP IgM
	CHMI 1					CHMI 2					CHMI 3					CHMI 4
Participant	D1	D6	D8	DRx	DRx+7	D1	D6	D8	DRx	DRx+7	D1	D6	D8	DRx	DRx+7	D1	D6	D8	DRx	DRx+7
oo2	-0.44	-0.72	-0.73	-0.5	-0.4	-0.43	-0.72	-0.37	-0.5	0.33	0.54	0.83	0.83	0.31	0.92	0.92	0.64	0.94	0.51	0.28
o10	0.25	0.12	-0.16	0.11	0.97	0.36	0.19	0.13	0.15	0.65	-0.07	-0.07	0.11	0.15	0.86	-0.5	-0.46	-0.32	-0.35	0.96
o16	0.14	0.08	-0.02	0.06	1.48	0.41	0.28	0.4	0.75	1.84	0.26	0.09	0.14	0.56	1.87
o27	-0.02	-0.05	-0.06	-0.04	0.15	0.02	-0.02	0.03	0.02	0.05	0.08	0.1	-0.02	0.01	0.37
o19	0.09	1.08	-0.04	-0.41	-0.33	0.59	0.59	0.3	0.96	0.4	0.61	0.36	-0.05	0	-0.1
oo4	0.59	0.76	0.38	0.29	1.15	0.51	0.34	0.53	0.53	1.15	0.74	0.83	0.51	1.21	1.31	0.09	0.11	0.64	1.16	1.31
o17	0.31	0.05	-0.01	-0.03	1.57	0.69	0.11	0.35	0.14	1.63	0.84	0.29	0.19	1.03	0.59	-0.12	-0.16	0.45	-0.23	1.22
oo9	-0.14	-0.24	0.04	-0.22	0.38	-0.22	-0.22	-0.28	-0.26	0.78	0.18	0.13	0.39	0.32	1.57	0.3	0.12	0.21	0.49	1.42
anti-GLURP IgG
	CHMI 1					CHMI 2					CHMI 3					CHMI 4
Participant	D1	D6	D8	DRx	DRx+7	D1	D6	D8	DRx	DRx+7	D1	D6	D8	DRx	DRx+7	D1	D6	D8	DRx	DRx+7
oo2	-0.02	-0.04	-0.04	-0.02	0.45	0.04	0.05	0.04	0.03	1.97	0.78	0.7	0.77	0.63	1.61	0.53	0.57	0.62	0.54	0.61
o10	-0.02	-0.03	-0.07	-0.07	0.07	-0.08	-0.1	-0.11	-0.01	1.23	0.03	0.04	0.02	0.27	1.04	0.03	0.03	0.01	0.32	1.7
o16	-0.04	-0.06	-0.07	-0.11	0.02	-0.03	-0.02	-0.02	0	0.45	0.12	0.03	0.11	0.16	1.36
o27	-0.06	-0.06	-0.07	-0.01	0.95	0	0	0	0.02	1.23	0.03	0.01	0.01	0.39	0.87
o19	-0.01	0	-0.01	-0.01	0.19	0.04	0.03	0.08	0.09	1.97	0.34	0.28	0.31	0.86	1.8
oo4	0.01	-0.02	-0.01	0.06	0.42	0.06	0.07	0.01	-0.01	0.64	-0.06	-0.12	-0.04	-0.1	0.57	-0.14	-0.16	-0.16	-0.07	1.2
o17	-0.04	-0.05	-0.04	-0.03	1.36	0.44	0.41	0.53	0.47	1.12	0.46	0.57	0.58	0.57	1.44	0.41	0.36	0.39	0.67	1.69
oo9	0.01	-0.05	0.3	-0.01	2.12	0.09	0.07	0.07	0.03	1.27	0.16	0.12	0.15	0.17	0.93	0.09	0.18	0.1	0.13	0.41
anti-GLURP IgM
	CHMI 1					CHMI 2					CHMI 3					CHMI 4
Participant	D1	D6	D8	DRx	DRx+7	D1	D6	D8	DRx	DRx+7	D1	D6	D8	DRx	DRx+7	D1	D6	D8	DRx	DRx+7
oo2	0.02	-0.03	-0.05	0	0.35	0.34	0.15	0.11	-0.29	2.2	0.79	0.55	0.74	0.7	1.92	0.44	0.51	0.41	0.31	0.5
o10	0.48	0.3	0.18	0.24	2.06	0.14	0.14	0.12	0.16	1.81	-0.04	0.09	-0.07	0	1.25	0.1	-0.14	-0.08	-0.09	0.87
o16	-0.1	-0.14	0.02	0.54	1.01	1.28	0.97	0.36	0.37	1.9	-0.02	-0.01	0.02	0.12	1.54
o27	0.06	0.04	0.04	0.04	2.23	0.32	0.25	0.28	0.3	2.29	0.1	0.21	0.05	1.01	2.35
o19	-0.03	0.01	-0.06	-0.01	0.11	-0.01	-0.04	0.12	0.11	2.14	0.07	0.24	0.04	1.22	2.1
oo4	0.35	0.02	-0.04	0.29	0.73	0.25	0.3	0.22	0.46	0.87	-0.08	-0.29	0	0.39	1.02	-0.14	-0.02	-0.06	0.47	0.98
o17	0.11	-0.04	-0.03	0.04	2.2	1.33	1.18	1.17	1.27	2.29	0.89	1	1.14	1.45	2.27	0.69	1.08	0.52	2.1	2.39
oo9	-0.24	-0.32	-0.07	-0.29	0.82	-0.22	-0.04	-0.24	-0.25	1.46	0.04	0.04	0.06	0.12	1.22	-0.02	0.02	-0.01	0.1	0.56
o16, o19, o27 only participated in 3 CHMI

## Sheet: Fig 5A
Patency day vs. anti-CSP IgG levels
Considering IgG levels on day 1
Participant	IgG CSP D1	Parasitemia Day
oo2	-0.25	12
oo4	-0.23	9
oo9	0.14	12
o17	-0.13	12
o10	-0.01	12
o16	-0.16	12
o27	-0.02	12
o19	0.03	10
oo2	-0.03	14
oo4	-0.38	12
oo9	-0.15	9
o17	-0.69	12
o10	0.4	13
o16	-0.02	15
o27	-0.02	10
o19	-0.01	13
oo2	0.45	12
oo4	-0.07	12
oo9	0.01	12
o17	-0.14	12
o10	1.08	13
o16	-0.05	15
o27	0.06	15
o19	0.07	15
oo2	0.97	17
oo4	-0.19	12
oo9	0.05	12
o17	0.04	12
o10	1.1	16
Considering IgG levels on DRx
Participant	IgG CSP DRx	Parasitemia Day
oo2	-0.15	12
oo4	-0.33	9
oo9	-0.09	12
o17	-0.37	12
o10	0.01	12
o16	-0.3	12
o27	0.06	12
o19	0.01	10
oo2	-0.11	14
oo4	-0.29	12
oo9	-0.22	9
o17	-0.42	12
o10	0.68	13
o16	0.1	15
o27	0.08	10
o19	0.12	13
oo2	0.46	12
oo4	0.07	12
oo9	0.07	12
o17	-0.05	12
o10	1.48	13
o16	1.03	15
o27	0.78	15
o19	0.33	15
oo2	1.56	17
oo4	0.2	12
oo9	0.19	12
o17	-0.02	12
o10	1.31	16
Considering IgG levels on DRx+7
Participant	IgG CSP DRx+7	Parasitemia Day
oo2	-0.07	12
oo4	-0.18	9
oo9	0.2	12
o17	-0.12	12
o10	0.53	12
o16	0.02	12
o27	0.06	12
o19	0.07	10
oo2	0.68	14
oo4	-0.18	12
oo9	0.13	9
o17	-0.28	12
o10	1.43	13
o16	0.02	15
o27	0.46	10
o19	0.34	13
oo2	1.63	12
oo4	0.47	12
oo9	0.77	12
o17	0.08	12
o10	1.72	13
o16	0.97	15
o27	0.7	15
o19	0.88	15
oo2	1.49	17
oo4	0.77	12
oo9	0.97	12
o17	0.19	12
o10	1.31	16

## Sheet: Fig 5B
Patency day from CHMI 2 to CHMI 4 for each participant that completed all 4 CHMI (n=5) versus the number of CD8+CD69+ CCR7-CD45RO+ cells
Participant	Patency day	# CD8+CD69+CCR7-CD45RO+ cells
oo2	14	1563.8
oo4	12	1379.3
oo9	9	1483.2
o10	13	3704
o17	12	909.1
o16	15	3346.7
oo2	12	Sample not available
oo4	12	1709
oo9	12	1063.4
o10	13	4470.8
o17	12	855
o16	15	4046.8
oo2	17	2604.8
oo4	12	2080.8
oo9	12	934.3
o10	16	Sample not available
o17	12	989

## Sheet: Fig 6A
Percent of CXCR5 positive CD3+CD4+ T cells, CD3+CD4+CCR7-CD45RO+ (effector memory) and CD3+CD4+CCR7+CD45RO+ (central memory) T cells
% CXCR5+ / CD4+ T cells
Participant	CHMI 1	CHMI 2	CHMI 3	CHMI 4
oo2	11.7	14.6	NA	9.95
oo4	8.38	10.2	10.1	11.5
10	4.67	6.81	6.73	NA
o16	14	12.4	15
o17	25.9	24.2	28	25.9
% CXCR5+ / CD4+CCR7-CD45RO+ T cells
Participant	CHMI 1	CHMI 2	CHMI 3	CHMI 4
oo2	1.54	4.17	NA	0.9
oo4	3.11	5.36	3.53	4.8
10	2.63	4.92	7.49	NA
o16	3.92	5.69	5.55
o17	5.09	5.74	7.1	5.59
% CXCR5+ / CD4+CCR7+CD45RO+ T cells
Participant	CHMI 1	CHMI 2	CHMI 3	CHMI 4
oo2	21.8	29.2	NA	18.8
oo4	18	21.6	19.8	22.5
10	12.9	16.4	17.2	NA
o16	31.5	31.8	34.3
o17	42.7	41.1	45	43.9
NA = Sample not available
o16 only participated in 3 CHMI

## Sheet: Fig 6B
CXCL13 levels (pg/ml) on DRx for each participant for each CHMI and the number or percent of (CD3+CD4+CD45RO+CXCR5+PD-1+ (Tfh)) cells detected in the DRx+7 PBMC
CHMI	Participant	% Tfh cells	log CXCL13 (pg/ml)		CHMI	Participant	# Tfh cells	log CXCL13 (pg/ml)
CHMI 1	oo2	10.8	1.16		CHMI 1	oo2	552.6	1.16
	o10	25.2	2.15			o10	537.7	2.15
	oo4	8.36	1.68			oo4	464.2	1.68
	o17	9.59	1.71			o17	1252.1	1.71
	o16	12.3	1.51			o16	906	1.51
CHMI 2	oo2	10.5	1.64			oo9	0	1.16
	o10	26.7	1.89		CHMI 2	oo2	881.9	1.64
	oo4	8.69	1.54			o10	1166.2	1.89
	o17	10.9	1.74			oo4	536.7	1.54
	o16	14.3	1.74			o17	1302.9	1.74
CHMI 3	o10	23.1	1.89			o16	682.9	1.74
	oo4	8.13	1.16			oo9	0	1.16
	o17	12	1.85		CHMI 3	o10	967.5	1.89
	o16	17.9	1.8			oo4	515.8	1.16
CHMI 4	oo2	9.16	1.16			o17	2039	1.85
	oo4	12.8	1.16			o16	1279.5	1.8
	o17	12.2	1.98			oo9	1.5	1.16
					CHMI 4	oo2	535.6	1.16
						oo4	886.6	1.16
						o17	1625.7	1.98
						oo9	4.7	1.16

## Sheet: Fig 6C
CXCL13 (pg/ml) levels in plasma with anti-CSP IgG levels above or below 0.5 OD 410 nm on D1, D6, D8, DRx and DRx+7 for all 4 CHMI
		More than 0.5 OD of anti-IgG CSP								Less than 0.5 OD of anti-IgG CSP
CHMI	Day	oo2	o10	o16	o27	o19	oo4	o17	oo9	oo2	o10	o16	o27	o19	oo4	o17	oo9
CHMI 1	D1									14.41	86.43	46.74	14.37	14.45	14.46	49.34	14.45
CHMI 1	D6									14.41	60.79	29.5	14.37	14.45	14.46	42.74	14.45
CHMI 1	D8									14.41	58.69	14.42	14.37	14.45	14.46	44.99	14.45
CHMI 1	DRx									14.41	142.14	32.66	48.62	14.45	47.85	51.1	14.45
CHMI 1	DRx + 7		78.19							14.41		14.42	101.93	14.45	14.46	46.82	14.45
CHMI 2	D1									14.41	98.37	31.73	36.87	14.45	14.46	46.46	14.45
CHMI 2	D6									14.41	53.63	36.82	38.87	14.45	14.46	34.82	14.45
CHMI 2	D8									14.41	59.75	14.42	38.87	14.45	14.46	39.66	14.45
CHMI 2	DRx		76.97							43.19		55.41	49.69	35.72	35.03	54.89	14.45
CHMI 2	DRx + 7	14.41	82.95									14.42	14.37	14.45	14.46	59.55	14.45
CHMI 3	D1		60.09							14.41		45.73	37.28	14.45	14.46	60.21	14.45
CHMI 3	D6	14.41	64.53									31.42	14.37	14.45	14.46	64.7	14.45
CHMI 3	D8	14.41	62.85									37.68	37.28	14.45	14.46	43.5	14.45
CHMI 3	DRx		77.58	63.41	51.45					29.76				21.35	14.46	69.99	14.45
CHMI 3	DRx + 7	14.41	58.34	55.41	47.18	14.45			14.45						14.46	64.7
CHMI 4	D1	54.86	69.78												14.46	72.12	30.35
CHMI 4	D6	14.41	50.62												14.46	44.99	14.45
CHMI 4	D8	14.41	45.9												14.46	52.14	14.45
CHMI 4	DRx	14.41	62.16												14.46	96.31	14.45
CHMI 4	DRx + 7	14.41	52.14				14.46		14.45							96.58

[truncated: 21 more sheets: Fig 7A , Fig 7B, Fig 7C, Fig 7D, Fig 8A, Fig 8B, Sup Fig 2, Sup Fig 3A, Sup Fig 3B, Sup Fig 3C, Sup Fig 4A, Sup Fig 4B, Sup Fig 4C, Sup Fig 5A, Sup Fig 5B, Sup Fig5C, Sup Fig 6, Sup Fig 7, Sup Fig 8A, Sup Fig 8B …]
